# Supplementary material for: Effects of health behaviour change intervention through women's self-help groups on maternal and newborn health practices and related inequalities in rural india: A quasi-experimental study
Source: eClinicalMedicine. 2019 Nov 20;18:100198. doi: 10.1016/j.eclinm.2019.10.011 (PMC6978187; doi:10.1016/j.eclinm.2019.10.011)
Supplement: Supplementary file 2 [file mmc2.zip]

Archive with 3 entries (3 files):
- Re Consent to include your name in the acknowledgement.msg
- Re Consent to mention your name in Acknowledgement.msg
- RE URGENT - Help with copy editing.msg
